# Supplementary material for: Deciphering Variability of PKD1 and PKD2 in an Italian Cohort of 643 Patients with Autosomal Dominant Polycystic Kidney Disease (ADPKD)
Source: Sci Rep. 2016 Aug 8;6:30850. doi: 10.1038/srep30850 (PMC4976333; doi:10.1038/srep30850)
Supplement: Supplementary Table S1 [file srep30850-s2.xlsx]

## Sheet: Sheet1
Supplementary Table S1. PKD1 benign variants in ADPKD probands
DNA change (c.DNA)	Protein change	rs	observed minor alleles (number)	MAF in ADPKD patients	MAF in 1000 genomes	MAF in TSI	PKDB classification
c.107C>A	p.Pro36His		9	0.014	n	n	likely neutral
c.182C>T	p.Pro61Leu		1	0.0015	n	n	likely neutral
c.214C>T	p.Leu72=		1	0.0015	n	n	likely neutral
c.276G>A	p.Ala92=	rs374518168	3	0.0045	n	n	likely neutral
c.971G>T	p.Arg324Leu	rs199476099	2	0.003	n	n	likely neutral
c.1023C>T	p.Ala341=	rs1164351	15	0.023	n	n	likely neutral
c.1119C>T	p.Leu373=	rs16956190	438	0.662	0.94	0.81	likely neutral
IVS6+26C>T		rs376973904	8	0.012	n	n	likely neutral
IVS7-27C>T		rs4787158	12	0.018	0.038	0.01	likely neutral
c.1710C>T	p.His570=	rs367983387	3	0.0045	n	n	likely neutral
c.1714C>T	p.Pro572Ser	rs149022148	2	0.003	0.039	0	likely neutral
IVS9-61G>A		rs115757579	2	0.003	0.028	0	absent
IVS9-4A>G		rs35929659	122	0.184	0.214	0.179	likely neutral
c.2109C>T	p.His703=		1	0.0015	n	n	likely neutral
c.2214C>G	p.Pro738=		2	0.003	n	n	likely neutral
c.2216A>G	p.Arg739Gln	rs40433	50	0.076	0.093	0.173	likely neutral
c.2694A>C	p.Ala898=	rs142357713	6	0.009	0.013	0.005	likely neutral
c.2700G>A	p.Pro900=	rs35667726	46	0.069	0.035	0.06	likely neutral
c.2730C>T	p.Asp910=	rs35965348	46	0.069	0.034	0.06	likely neutral
IVS11-5C>T		rs114846412	2	0.003	0.04	0	likely neutral
IVS12-15C>T		rs2855349	7	0.011	0.066	0.036	absent
c.3063T>C	p.Gly1021=	rs2369068	72	0.109	0.16	0.10	likely neutral
c.3101A>G	p.Asn1034Ser	rs28681051	4	0.006	0.002	0	likely neutral
c.3111A>G	p.Leu1037=	rs2099534	27	0.041	0.016	0.036	likely neutral
c.3275T>C	p.Met1092Thr	rs2549677	71	0.107	0.16	0.097	likely neutral
c.3316C>G	p.Leu1106Val	rs141625744	1	0.0015	n	n	likely neutral
c.3372C>T	p.Ala1124=	rs75510884	69	0.104	0.11	0.10	likely neutral
c.3375C>T	p.Ser1125=	rs74331768	67	0.101	0.11	0.10	likely neutral
c.3489C>T	p.Phe1163=	rs139744826	1	0.0015	0.01	0	likely neutral
c.3502C>T	p.Pro1168Ser	rs146887330	4	0.006	0.007	0.026	likely neutral
c.3513C>G	p.Thr1171=	rs143784787	4	0.006	0.005	0.01	likely neutral
c.4018C>T	p.Arg1340Trp	rs143690392	1	0.0015	0.001	0	likely neutral
c.4071G>T	p.Leu1357=	rs145737766	9	0.014	0.005	0.01	likely neutral
c.4195T>C	p.Trp1399Arg	rs116092985	64	0.097	0.05	0.087	likely neutral
c.4264G>A	p.Ala1422Thr	rs140980374	7	0.011	0.004	0.01	likely neutral
c.4495C>T	p.Leu1499=	rs142002333	6	0.009	0.002	0.01	likely neutral
c.4546G>A	p.Ala1516Thr	rs148164067	4	0.006	0.002	0.005	likely neutral
c.4665A>C	p.Ala1555=	rs71385734	115	0.174	0.21	0.16	likely neutral
c.4674G>A	p.Thr1558=	rs79884128	38	0.057	0.085	0.051	likely neutral
c.4845C>T	p.Asn1615=	rs141557400	1	0.0015	n	n	likely neutral
c.5172C>T	p.Ala1724=	rs9935526	116	0.175	0.2	0.168	likely neutral
c.5454G>A	p.Ala1818=	rs143916489	3	0.0045	0.044	0	likely neutral
c.5682C>T	p.Ala1894=	rs144634185	6	0.009	0.002	0	likely neutral
c.5763G>A	p.Leu1921=	rs2575313	29	0.044	0.021	0.01	likely neutral
c.5827G>A	p.Val1943Ile	rs137978118	3	0.0045	0.042	0	likely neutral
c.6598C>T	p.Arg2200Cys	rs140869992	6	0.009	0.008	0.031	likely neutral
c.6927C>T	p.Gly2309=	rs189277711	13	0.02	0.01	0.02	likely neutral
IVS16+21G>A		rs9930234	1	0.0015	n	n	likely neutral
c.7077G>C	p.Arg2359=	rs4018162	2	0.003	n	n	likely neutral
c.7165T>C	p.Leu2389=	rs2457533	128	0.193	0.14	0.08	likely neutral
c.7441C>T	P.Leu2481=	rs2003782	118	0.178	0.2	0.16	likely neutral
c.7642G>C	p.Glu2548Gln	rs28369051	2	0.003	0.036	0	likely neutral
IVS19+24C>A		rs375130579	1	0.0015	n	n	likely neutral
c.7708T>C	p.Leu2570=	rs28575767	64	0.097	0.15	0.05	likely neutral
c.7913A>G	p.His2638Arg	rs9936785	75	0.113	0.14	0.1	likely neutral
IVS21+26T>C		rs9934488	106	0.16	0.2	0.14	likely neutral
c.8020C>T	p.Pro2674Ser	rs144557371	1	0.0015	n	n	likely neutral
c.8087T>G	p.Leu2696Arg	rs28674911	1	0.0015	0.007	0	likely neutral
c.8123C>T	p.Thr2708Met	rs147350387	11	0.017	n	n	likely neutral
IVS22+21T>C		rs4786209	314	0.474	0.55	0.47	likely neutral
IVS22+39T>C			2	0.003	n	n	likely neutral
IVS22-37C>T		rs9938566	93	0.14	0.16	0.16	absent
c.8247G>A	p.Ala2749=	rs143265128	1	0.0015	n	n	likely neutral
c.8344G>A	p.Val2782Met	rs151089809	1	0.0015	n	n	likely neutral
c.8439C>T	p.Ser2813=	rs117856830	3	0.0045	0.005	0	likely neutral
c.8440G>A	p.Gly2814Arg	rs149151043	1	0.0015	0.004	0	likely neutral
c.8644T>A	p.Trp2882Arg	rs13333553	3	0.0045	0.036	0	likely neutral
c.8679C>G	p.Ser2893=	rs114143642	1	0.0015	0.008	0	likely neutral
c.8898G>C	p.Glu2966Asp	rs13337123	3	0.0045	0.037	0	likely neutral
IVS24+17A>G		rs9928442	5	0.008	0.026	0	likely neutral
IVS24-20G>A		rs9936029	2	0.003	0.033	0	likely neutral
IVS24-17A>G		rs9928278	104	0.157	0.2	0.16	likely neutral
c.8964G>A	p.Ala2988=	rs76184385	1	0.0015	0.007	0.005	likely neutral
c.9195G>C	p.Phe3066Leu	rs9935834	106	0.16	0.18	0.15	likely neutral
c.9196T>C	p.Phe3066Leu	rs9925969	106	0.16	0.18	0.15	likely neutral
c.9270C>T	p.Val3090=	rs111458906	10	0.015	n	n	likely neutral
c.9330T>C	p.Pro3110=	rs12926160	64	0.097	0.1	0.026	likely neutral
IVS27-13T>C		rs11248911	44	0.066	0.1	0.02	likely neutral
c.9669G>A	p.Thr3223=	rs144817614	1	0.0015	n	n	likely neutral
c.9795C>T	p.Ser3265=	rs150949575	1	0.0015	0.001	0.005	likely neutral
c.9853G>A	p.Val3285Ile	rs201780393	1	0.0015	n	n	likely neutral
IVS30+54A>G		rs56149818	49	0.074	0.11	0.06	likely neutral
IVS30-25G>A		rs150399422	11	0.017	0.016	0.005	likely neutral
IVS31+14T>C		rs200462369	1	0.0015	n	n	likely neutral
c.10225G>C	p.Val3409Leu	rs61747420	1	0.0015	0.043	0	likely neutral
c.10368C>T	p.Ala3456Ala	rs7194935	1	0.0015	0.025	0	likely neutral
c.10529C>T	p.Thr3510Met	rs45478794	1	0.0015	0.024	0.01	likely neutral
c.10535C>T	p.Ala3512Val	rs34197769	49	0.074	0.069	0.071	likely neutral
c.10768C>T	p.Leu3590=	rs116114803	17	0.026	0.014	0.02	likely neutral
IVS36+59C>T		rs7192711	1	0.0015	0.027	0	absent
IVS37+42_+43delTT		rs36224524	3	0.0045	0.05	0	likely neutral
IVS38+13G>A		rs142616270	4	0.006	0.007	0	likely neutral
c.11346C>T	p.Asp3782=	rs145955373	6	0.009	0.005	0	likely neutral
IVS41+5_+6insGGG			9	0.014	n	n	likely neutral
IVS41+17C>T		rs201660914	1	0.0015	0.004	0	likely neutral
IVS41-11C>T			1	0.0015	n	n	likely neutral
c.11682C>T	p.Ser3894=		9	0.014	n	n	likely neutral
c.11916C>T	p.Arg3972=	rs77634115	18	0.027	0.011	0.015	likely neutral
c.11976C>G	p.Ala3992=	rs112387277	4	0.006	n	n	likely neutral
IVS43+42C>A			8	0.012	n	n	likely neutral
IVS43-34C>A		rs117865497	2	0.003	0.016	0.01	likely neutral
c.12133A>G	p.Ile4045Val	rs10960	126	0.19	0.23	0.19	likely neutral
c.12176C>T	p.Ala4059Val	rs3209986	48	0.073	0.041	0.071	likely neutral
IVS44+22delG		rs199701927	17	0.026	0.011	0.02	likely neutral
IVS44+37ins5			1	0.0015	n	n	likely neutral
c.12276A>G	p.Ala4092=	rs3087632	125	0.189	0.26	0.2	likely neutral
c.12409C>T	p.Leu4137=	rs79899502	49	0.074	0.043	0.006	likely neutral
c.12436G>A	p.Val4146Ile	rs148478410	2	0.003	0.004	0.015	likely neutral
IVS45+17insG			1	0.0015	n	n	likely neutral
IVS45+23insG			1	0.0015	n	n	likely neutral
c.12630T>C	p.Pro4210=	rs7203729	126	0.190	0.26	0.2	likely neutral
c.12765C>T	p.Pro4255=	rs62038811	1	0.0015	0.002	0.005	likely neutral
3'UTR*15G>A			2	0.003	n	n	likely neutral
n: observed variants without frequency or population information in 1000 Genomes
