# Supplementary material for: Deciphering Variability of PKD1 and PKD2 in an Italian Cohort of 643 Patients with Autosomal Dominant Polycystic Kidney Disease (ADPKD)
Source: Sci Rep. 2016 Aug 8;6:30850. doi: 10.1038/srep30850 (PMC4976333; doi:10.1038/srep30850)
Supplement: Supplementary Table S2 [file srep30850-s3.xlsx]

## Sheet: Sheet1
Suppl. Table S2. PKD1 and PKD2 previously reported variants identified, grouped in classes
	PKD1		PKD2
cases	Familial	Sporadic	Familial	Sporadic
Large rearrangements	2	0	0	1
Canonic splice sites	9	2	5	1
Frameshift	27	7	5
Nonsense	34	8	10	1
In frame indels ≥5	1	0	0	0
In frame indels <5	7	6	1	0
Missense	61	15	6	1
Intronic	20	5	0	0
Synoyim	8	4	1	1
total	169	47	28	5
total F+S	216		33
