# Supplementary material for: Deciphering Variability of PKD1 and PKD2 in an Italian Cohort of 643 Patients with Autosomal Dominant Polycystic Kidney Disease (ADPKD)
Source: Sci Rep. 2016 Aug 8;6:30850. doi: 10.1038/srep30850 (PMC4976333; doi:10.1038/srep30850)
Supplement: Supplementary Table S3 [file srep30850-s4.xlsx]

## Sheet: Sheet1
Suppl. Table S3. PKD1-PKD2 definitely pathogenic variants.
PKD1
DNA change (cDNA)	protein change	variation type	exon/IVS	PKDB presence/classification	n. of alleles
c.165_171del7	p.Leu56Argfs*15	frameshift	1	y/DP	1
c.166_167ins7	p.Leu56Profs*86	frameshift	1	n	1
c.216-793_429del1427	p.Leu5fs	large rearrangement	2-4	n	1
c.271_272delTC	p.Ser91Glyfs*22	frameshift	2	y/DP	1
c.343_346delTTTA	p.Phe115Ilefs*2	frameshift	3	n	1
c.393_394delTG	p.Cys131Trpfs*47	frameshift	4	y/DP	1
c.403delT	p.Trp135Glyfs*155	frameshift	4	n	1
c.445C>T	p.Gln149*	nonsense	4	n	1
529+1G>A	p?	affecting splicing	IVS4	y/DP	1
c.820_842dup23	p.His281Glnfs*17	frameshift	5	n	1
c.827_828insG	p.Pro207Alafs*53	frameshift	5	n	1
c.856_862delTCTGGCC	p.Gly287fs*1	frameshift	5	y/DP	4
c.1013_1039del27	p.Ala338_Leu346del9	del in-frame	5	n	1
c.1021delG	p.Ala341Profs*124	frameshift	5	n	1
c.1202-1G>T	p.?	affecting splicing	IVS5	n	1
c.1202-9G>A	p.?	affecting splicing	IVS5	y/LP	1
c.1321_1322ins13	p.Gly441Alafs*82	frameshift	6	n	1
c.1524C>A	p.Cys508*	nonsense	7	y/DP	1
c.1583dupA	p.Tyr528*	nonsense	7	n	1
c.1670delT	p.Leu557Argfs*27	frameshift	8	y/DP	1
c.1723-2A>G	p.?	affecting splicing	IVS8	n	1
c.1796_1808del13	p.Leu599Profs*182	frameshift	9	n	1
c.1830C>A	p.Tyr610*	nonsense	9	n	1
c.1849+2dupT	p.?	affecting splicing	IVS9	n	1
c.2038delT	p.Tyr680Metfs*105	frameshift	10	y/DP	1
2098-2_2109del14	p?	affecting splicing	10	n	1
c.2152C>T	p.Gln718*	nonsense	11	y/DP	1
c.2163_212del10	p.Gly722Profs*60	frameshift	11	n	1
c.2189C>A	p.Ser730*	nonsense	11	n	1
c.2494dupC	p.Arg832Prpfs*40	frameshift	11	y/DP	2
c.2627_2631delCCCTG	p.Ala876Glyfs*27	frameshift	11	n	1
c.2639_2649del11	p.Thr880Argfs*21	frameshift	11	n	1
c.2788G>T	p.Glu930*	nonsense	11	n	1
c.2884delG	p.Asp962Thrfs*14	frameshift	12	n	1
c.2958T>A	p.Tyr986*	nonsense	12	n	1
c.3067C>T	p.Gln1023*	nonsense	13	n	1
c.3084_3105del22	p.Ala1029Arg*2	frameshift	13	n	1
c.3137_3154del18	p.Asp1046_Val1051del	del in-frame	13	n	1
c.3213C>G	p.Tyr1071*	nonsense	14	y/DP	1
c.3295+2T>C	p.?	affecting splicing	IVS14	n	1
c.3398_3399delTG	p.Val1133Glufs*2	frameshift	15	n	1
c.3425_3428dupGGCC	p.Val1144Alafs*68	frameshift	15	n	1
c.3438delC	p.Tyr1147Thrfs*24	frameshift	15	n	1
c.3497_3500delGCTCinsAGAAA	p.Gly1166Glufs*45	frameshift	15	n	1
c.3577delG	p.Val1193Serfs*5	frameshift	15	n	1
c.3607C>T	p.Gln1203*	nonsense	15	n	3
c.3671_3688del	p.Glu1224_Val1229del	del in-frame	15	n	1
c.3706C>T	p.Gln1236*	nonsense	15	y/DP	1
c.3735_3741delCGACATG	p.Phe1245Leufs*25	frameshift	15	n	1
c.3922C>T	p.Gln1308*	nonsense	15	n	1
c.4306C>T	p.Arg1436*	nonsense	15	n	1
c.4369_4370delTC	p.Ser1457fs*65	frameshift	15	y/DP	1
c.4494C>G	p.Tyr1498*	nonsense	15	n	1
c.4551C>G	p.Tyr1517*	nonsense	15	y/DP	1
c.4951C>T	p.Gln1651*	nonsense	15	y/DP	1
c.4957C>T	p.Gln1653*	nonsense	15	y/DP	1
c.5014_5015delAG	p.Arg1672Glyfs*98	frameshift	15	y/DP	9
c.5079C>A	p.Tyr1693*	nonsense	15	y/DP	1
c.5121G>A	p.Trp1707*	nonsense	15	n	1
c.5128_5129delTG	p.Cys1710Hisfs*60	frameshift	15	n	1
c.5154_5163dup10	p.Met1722Glyfs*52	frameshift	15	n	1
c.5280G>A	p.Trp1760*	nonsense	15	n	1
c.5395C>T	p.Gln1799*	nonsense	15	y/DP	1
c.5477G>A	p.Trp1826*	nonsense	15	n	1
c.5511G>A	p.Trp1837*	nonsense	15	y/DP	1
c.5621G>A	p.Trp1874*	nonsense	15	n	1
c.5644dupA	p.Thr1882Asnfs*108	frameshift	15	n	1
c.5722C>T	p.Gln1908*	nonsense	15	y/DP	1
c.5785G>T	p.Glu1929*	nonsense	15	n	1
c.5937C>A	p.Cys1979*	nonsense	15	n	1
c.5940C>A	p.Cys1980*	nonsense	15	n	1
c.5968_5969delAG	p.Arg1990Glufs*59	frameshift	15	y/DP	1
c.6012C>A	p.Tyr2004*	nonsense	15	n	1
c.6050C>A	p.Ser2017*	nonsense	15	y/DP	1
c.6184C>T	p.Gln2062*	nonsense	15	n	1
c.6209_6210delCC	p.Pro2070Leufs*10	frameshift	15	n	1
c.6282G>A	p.Trp2094*	nonsense	15	n	1
c.6307C>T	p.Gln2103*	nonsense	15	y/DP	1
c.6424C>T	p.Gln2142*	nonsense	15	y/DP	1
c.6472C>T	p.Gln2158*	nonsense	15	y/DP	1
c.6487C>T	p.Arg2163*	nonsense	15	y/DP	2
c.6493C>T	p.Gln2165*	nonsense	15	n	1
c.6544C>T	p.Gln2182*	nonsense	15	n	1
c.6561G>A	p.Trp2187*	nonsense	15	n	1
c.6583_6589delTGCCAGC	p.Cys2195Glyfs*15	frameshift	15	y/DP	1
c.6586C>T	p.Gln2196*	nonsense	15	y/DP	1
c.6727_6728delCA	p.Gln2243Glufs*18	frameshift	15	y/DP	1
c.6730_6731delAG	p.Ser2244Hisfs*17	frameshift	15	y/DP	1
c.6806C>G	p.Ser2269*	nonsense	15	y/DP	1
c.6916-9G>A	p.?	affecting splicing	IVS15	y/HLP	1
c.6994_7000delGCTGGCG	p.Ala2332Trpfs*7	frameshift	16	y/DP	1
c.6996_7002delTGGCGTG	p.Gly2333Serfs*6	frameshift	16	y/DP	1
c.7000_7001dupGCTGGCG	p.Val2334Glyfs*88	frameshift	16	y/DP	1
c.7045delG	p.Glu2349Argfs*8	frameshift	16	n	1
c.7113_7114delGT	p.Ser2372Leufs*47	frameshift	17	y/DP	1
c.7263_7279del17	p.Thr2422Argfs*73	frameshift	18	n	1
c.7318_7321delGACGinsT	p.Asp2440Alafs*179	frameshift	18	n	1
c.7490-1G>A	p?	affecting splicing	IVS18	n	1
c.7579_7580delGT	p.Val2527Leufs*66	frameshift	19	n	1
c.7859_7863delACGAG	p.Asn2620Ilefs*39	frameshift	20	y/DP	1
c.7863+1G>T	p.?	affecting splicing	IVS20	y/DP	1
c.7863+1_4delGTGA	p.?	affecting splicing	IVS20	n	1
c.7915C>T	p.Arg2639*	nonsense	21	y/DP	1
c.7921C>T	p.Gln2641*	nonsense	21	y/DP	1
c.7925_7932delCGCAAGAinsC	p.Ile2642Thrfs*	frameshift	21	n	1
c.7984C>T	p.Gln2662*	nonsense	21	y/DP	1
c.8017-2_-1delAG	p.?	affecting splicing	IVS21	y/DP	3
c.8095C>T	p.Gln2699*	nonsense	22	y/DP	1
c.8142dupC	p.Ser2715Glnfs*107	frameshift	22	n	1
c.8162-1G>A	p?	affecting splicing	IVS22	n	1
c.8320delC	p.Leu2774*	nonsense	23	y/DP	1
c.8338G>T	p.Glu2780*	nonsense	23	n	1
c.8367_8374del8	p.Asp2789Glufs*30	frameshift	23	n	1
c.8428G>T	p.Glu2810*	nonsense	23	y/DP	1
c.8860G>T	p.Glu2954*	nonsense	24	n	1
c.9039_9040dupGTCC	p.Leu3014Valfs*54	frameshift	25	n	1
c.9046C>T	p.Gln3016*	nonsense	25	n	2
c.9083_9084delAG	p.Glu3028Glyfs*40	frameshift	25	y/DP	1
c.9118C>T	p.Gln3040*	nonsense	25	n	2
c.9202-16G>A	p.?	affecting splicing	IVS25	Y/HLP	1
c.9240_9241delAT	p.Ala3082Cysfs*96	frameshift	26	y/DP	2
c.9298C>T	p.Gln3100*	nonsense	26	n	1
c.9490dupA	p.Ser3164Lysfs*15	frameshift	27	n	1
c.9568+1G>T	p?	affecting splicing	IVS27	n	1
c.9674_9700del27	p.Ala3225_Glu3233del	dell in frame	28	y/DP	1
c.9694A>T	p.Lys3232*	nonsense	28	n	1
c.9713-2A>G	p?	affecting splicing	IVS28	n	1
c.9771_9774delCTTT	p.Phe3257Leufs*57	frameshift	29	n	1
c.9988insC	p.Ser3330Glnfs*73	frameshift	30	n	1
c.9996delT	p.Val3332fs63*	frameshift	30	n	1
c.10009_10010insT	p.Tyr3337Leufs*53	frameshift	30	n	1
c.10167+25_+43del19	p.?	affecting splicing	IVS31	y/HLP	1
c.10275_10276insT	p.Asp3426fs*1	frameshift	33	n	1
c.10281dupG	p.Ser3428Valfs*5	frameshift	33	n	1
c.10306C>T	p.Gln3436*	nonsense	33	n	1
c.10405+1G>T	p.?	affecting splicing	IVS33	y/DP	1
c.10524_10525insAA	p.Glu3509Lysfs*19	frameshift	35	n	1
c.10615_10616insGA	p.Thr3539Argfs*46	frameshift	35	n	1
c.10745_10746insC	p.Val3584Argfs*43	frameshift	36	y/DP	1
c.10964delT	p.Phe3655Serfs*29	frameshift	37	n	1
c.11016+1G>A	p?	affecting splicing	IVS37	y/DP	1
c.11134delC	p.Arg3712Glyfs*14	frameshift	38	y/DP	3
c.11327_11353del27	p.Phe3776_Gly3784del	del in-frame	40	y/DP	1
c.11343C>A	p.Tyr3781*	nonsense	40	n	1
c.11379delG	p.Thr3794Argfs*32	frameshift	40	y/DP	1
c.11384G>A	p.Trp3797*	nonsense	40	y/DP	1
c.11438dupT	p.Tyr3814Valfs*2	frameshift	41	n	1
c.11537+2T>A	p.?	affecting splicing	IVS41	n	1
c.11612_11637del26	p.Leu3871fs*80	frameshift	42	y/DP	1
c.11614G>T	p.Glu3872*	nonsense	42	y/DP	1
c.11633_11660dup28	p.Phe3888Argfs*82	frameshift	42	n	1
c.11693_11702dupCGCTGCCTCT	p.Leu3902Alafs*62	frameshift	42	n	1
c.11712+2T>C	p.?	affecting splicing	IVS42	n	1
c.11819_11820insT	p.Leu3941Alafs*20	frameshift	43	n	1
c.11884C>T	p.Gln3962*	nonsense	43	y/DP	1
c.11889G>A	p.Trp3963*	nonsense	43	n	2
c.11944C>T	p.Gln3982*	nonsense	43	y/DP	1
c.12011dupA	p.Gln4005Alafs	frameshift	44	n	1
c.12031C>T	p.Gln4011*	nonsense	44	y/DP	1
c.12035G>A	p.Trp4012*	nonsense	44	y/DP	1
c.12061C>T	p.Arg4021*	nonsense	44	y/DP	1
c.12112insG	p.Val4038Glyfs*118	frameshift	44	n	1
c.12124C>T	p.Gln4042*	nonsense	44	y/DP	1
c.12232G>T	p.Glu4078*	nonsense	45	n	1
c.12307delG	p.Ala4103Leufs*95	frameshift	45	n	1
c.12347_12348delAG	p.Glu4116Alafs*40	frameshift	45	n	1
c.12354C>G	p.Tyr4118*	nonsense	45	n	1
c.12421_12424delATGG	p.Met4141Alafs*56	frameshift	45	n	1
c.12444+57_+81del25	p.?	affecting splicing	IVS45	n	1
c.12458_12459delTC	p.Val4153Alafs*3	frameshift	46	n	1
c.12654_12655delGT	p.Phe4219Argfs*8	frameshift	46	n	1
c.12691C>T	p.Gln4231*	nonsense	46	y/DP	1
c.(?_-60)_(*1031_?)del	p.?	large rearrangement	whole gene	n	1
PKD2
c.250delC	p.Arg84Glyfs33*	frameshift	1	n	1
c.415_421delCGGGGGC	p.Arg139Leufs*92	frameshift	1	n	1
c.637C>T	p.Arg213*	nonsense	2	n	6
c.709+1G>A	p?	affecting splicing	IVS2	y/DP	1
c.843+1G>T	p?	affecting splicing	IVS3	n	1
c.916 C>T	p.Arg306*	nonsense	4	y/DP	3
c.958C>T	p.Arg320*	nonsense	4	y/DP	1
c.973C>T	p.Arg325*	nonsense	4	y/DP	1
c.1094+1G>A	p?	affecting splicing	IVS4	y/DP	3
c.1319+1G>A	p?	affecting splicing	IVS5	y/DP	1
c.1390C>T	p.Arg464*	nonsense	6	y/DP	1
c.1476_1477delAT	p.Leu493Glyfs31*	frameshift	6	n	1
c.1669C>T	p.Gln557*	nonsense	7	n	1
c.1960C>T	p.Arg654*	nonsense	9	y/DP	1
c.2020-1delG	p?	affecting splicing	IVS9	n	1
c.2159delA	p.Asn720Ilefs*17	frameshift	11	y/DP	1
c.2159dupA	p.Asn720Lysfs*5	frameshift	11	y/DP	3
c.2224C>T	p.Arg742*	nonsense	11	y/DP	1
c.2523-1G>T	p?	affecting splicing	IVS13	n	1
c.2533C>T	p.Arg845*	nonsense	14	y/DP	1
c.2614C>T	p.Arg872*	nonsense	14	y/DP	2
c.2670+1G>A	p?	affecting splicing	IVS14	n	1
c.2845delT	p.Ser949Profs*50	frameshift	15	n	1
c.(?_-53)_(*1150)del	p?	large rearrangement	whole gene	n	1
Legend: y: yes; n: no; DP: definitely pathogenetic
