# Supplementary material for: Deciphering Variability of PKD1 and PKD2 in an Italian Cohort of 643 Patients with Autosomal Dominant Polycystic Kidney Disease (ADPKD)
Source: Sci Rep. 2016 Aug 8;6:30850. doi: 10.1038/srep30850 (PMC4976333; doi:10.1038/srep30850)
Supplement: Supplementary Table S4 [file srep30850-s5.xls]

## Sheet: Sheet1
Suppl. Table S4. PKD1-PKD2 Highly likely pathogenic variants.
PKD1
DNA change (cDNA)	protein change	variation type	exon/IVS	GD	AGVGD	PP2	SIFT	MT	total score	PhyloP	PhastCons	PKDB presence/classification	n. of alleles
c.974A>G	p.Tyr325Cys	missense	5	194	C65	D	D	D	20	0.534	0.118	y/HLP	1
c.1202-9G>A	p.?	affecting splicing	IVS5									y/LP	4
c.1295C>T	p.Ala432Val	missense	6	64	C65	D	D	D	20	2.803	0.928	y/HLP	1
c.1306T>C	p.Cys436Arg	missense	6	180	C65	P	D	D	18	3.568	1	y/HLP	1
c.1637_1639delTGG	p.Val546del	del in-frame	8									y/LP	1
c.2534T>C	p.Leu845Ser	missense	11	145	C35	D	D	D	17	4.063	0.91	y/HLP	1
c.3260T>G	p.Val1087Gly	missense	14	109	C35	P	D	D	15	4.872	1	y/LP	1
c.4115_4117delCCA	p.Thr1372del	del in-frame	15									n	1
c.4379T>G	p.Val1460Gly	missense	15	109	C35	D	D	D	17	4.712	1	y/LP	1
c.4828_4830delATC	p.Ile1610del	del in-frame	15									n	1
c.5515T>A	p.Trp1839Arg	missense	15	101	C65	D	D	D	20	4.745	0.998	y/HLP	1
c.6397_6399delTTC	p.Phe2133del	del in-frame	15									y/LP	1
c.6643C>T	p.Arg2215Trp	missense	15	101	C25	D	D	D	16	6.103	1	y/LP	1
c.6653_6655delTGC	p.Leu2218del	del in-frame	15									n	1
c.6752_6754delTGG	p.Val2251del	del in-frame	15									n	1
c.6916-9G>A	p.?	affecting splicing	IVS15									y/HLP	3
c.7300C>T	p.Arg2434Trp	missense	18	101	C65	D	D	D	20	1.078	1	y/HLP	1
c.7589G>A	p.Gly2530Asp	missense	19	94	C65	D	D	D	20	5.504	1	y/HLP	1
c.7837_7839delTTG	p.Leu2613del	del in-frame										y/LP	1
c.8293C>T	p.Arg2765Cys	missense	23	180	C15	D	D	D	15	2.341	1	y/Lhypom	1
c.8299C>T	p.Arg2767Cys	missense	23	180	C65	D	D	D	20	3.635	1	y/HLP	1
c.8311G>A	p.Glu2771Lys	missense	23	56	C55	D	D	D	17	5.408	1	y/HLP	5
c.8405C>T	p.Pro2802Leu	missense	23	98	C65	D	T	D	16	5.002	0.401	y/LP	1
c.8689_8690insCCAACTCCG	p.V2897A,2897_2898insNSV	ins in-frame	23									n	1
c.8935_8937delTTC	pPhe2979del	del in-frame	24									y/HLP	3
c.9202-16G>A	p.?	affecting splicing	IVS25									y/HLP	1
c.9370_9372delGTC	p.Val3124del	del in-frame	26									n	1
c.9404C>T	p.Thr3135Met	missense	27	81	C65	D	D	D	20	5.208	1	y/LP	1
c.9559_9561delGAC	p.Asp3187del	del in-frame	27									n	1
c.9829C>T	p.Arg3277Cys	missense	29	180	C65	D	D	D	20	3.671	0.986	y/Lhypom	1
c.9859_9861delCTC	p.Leu3287del	del in-frame	29									y/HLP	1
c.10043G>A	p.Arg3348Gln	missense	30	43	C35	D	D	D	15	3.298	1	y/LP	1
c.10167+25_+43del19	p.?	affecting splicing	IVS31									y/HLP	1
c.10642C>T	p.Arg3548Cys	missense	36	64	C65	D	D	P	20	1.256	0.889	y/LP	1
c.11017-10C>A	p.?	affecting splicing	IVS37									y/HLP	1
c.11347_11348insACG	p.Asp3782_Val3783insAsp	del in-frame	40									n	1
c.12389_12391delTGG	p.Val4130del	del in-frame	45									y/HLP	1
c.12460C>T	p.Arg4154Cys	missense	46	180	C65	D	D	D	20	3.439	1	y/LP	1
PKD2
c.843G>A	p.?	affecting splicing	3									y/LP	1
c.1045T>C	p.Ser349Pro	missense	4	74	C0	D	D	D	14	3.333	1	y/LP	1
c.2208_2213delAAACTT	p.Leu736_Asn737del	del in-frame	11									y/HLP	1
c.2392C>T	p.Arg798Cys	missense	13	180	C45	D	D	D	16	2.671	0.922	y/LP	1
Legend: GD: Grantham Difference; B: benign;
AGVGD-Align GVGD new classifiers: range C0-C65
PP2-PolyPhen2: D: Probably Damaging; B: Benign; P: Possibly Damaging
SIFT: Sorting Intolerant From Tolerant: D: Damaging; T: Tolerated
MT: Mutation Taster, D: probably deleterious; P: probably harmless
y: yes; n: no; Lhypom: likely hypomorphic; LP: likely pathogenic; HLP: highly likely pathogenic
