# Supplementary material for: Deciphering Variability of PKD1 and PKD2 in an Italian Cohort of 643 Patients with Autosomal Dominant Polycystic Kidney Disease (ADPKD)
Source: Sci Rep. 2016 Aug 8;6:30850. doi: 10.1038/srep30850 (PMC4976333; doi:10.1038/srep30850)
Supplement: Supplementary Table S5 [file srep30850-s6.xls]

## Sheet: Sheet1
Suppl. Table S5. PKD1-PKD2 Likely pathogenic variants.
PKD1
DNA change (cDNA)	protein change	variation type	exon/IVS	GD	AGVGD	PP2	SIFT	MT	SEGR	total score	PhyloP	PhastCons	PKDB presence/classification	n. of alleles
c.155C>G	p.Ser52Trp	missense	1	177	C0	D	D	D		14	1.523	0.892	n	1
c.293T>A	p.Ile98Lys	missense	3	102	C65	B	D	D		16	3.451	1	n	1
c.302A>G	p.Asn101Ser	missense	3	46	C45	D	D	D		16	3.451	1	n	1
c.303C>G	p.Asn101Lys	missense	3	94	C65	D	D	D		20	1.201	1	n	1
c.695G>C	p.Cys232Ser	missense	5	112	C65	B	D	D		16	2.54	1	n	1
c.982C>T	p.Pro328Ser	missense	5	74	C65	D	D	D		20	4.442	0.985	n	1
c.1261C>T	p.Arg421Cys	missense	6	180	C15	D	D	D		15	2.781	1	n	1
c.2097G>T	p.Ser699=	affecting splicing	10								0.694	0.999	n	1
c.2180T>C	p.Leu727Pro	missense	11	98	C65	D	D	D		20	2.735	0.987	n	4
c.2243C>T	p.Ser748Leu	missense	11	145	C65	B	D	D		14	3.328	0.896	n	1
c.4057G>A	p.Gly1353Ser	missense	15	56	C55	D	D	D		19	6.134	1	n	1
c.4593T>A	p.Asn1531Lys	missense	15	94	C65	D	D	D		20	-0.554	0.385	n	1
c.4759C>T	p.Arg1587Cys	missense	15	180	C45	D	D	D	y	18	3.38	1	n	1
c.5479G>T	p.Gly1827Trp	missense	15	184	C65	D	D	D		20	2.94	0.995	n	1
c.6137T>C	p.Leu2046Pro	missense	15	98	C65	D	D	D		20	4.702	1	n	1
c.6293A>G	p.Asp2098Gly	missense	15	94	C65	D	D	D		20	5.039	0.999	n	1
c.6341A>G	p.Tyr2114Cys	missense	15	194	C65	D	D	D		20	5.039	1	n	2
c.6404C>T	p.Ala2135Val	missense	15	64	C65	P	T	D		14	4.429	1	n	1
c.6518T>A	p.Val2173Asp	missense	15	152	C45	D	D	D		18	5.039	0.973	n	1
c.6548C>T	p.Thr2183Ile	missense	15	89	C0	D	T	D	y	15	4.416	0.999	n	1
c.6821T>G	p.Leu2274Arg	missense	15	102	C65	D	D	D		20	4.986	1	n	1
c.7119C>G	p.Cys2373Trp	missense	17	215	C65	D	D	D		20	1.266	1	n	1
c.7215G>T	p.Trp2405Cys	missense	18	215	C65	D	D	D		20	5.3	1	n	1
c.7271C>G	p.Thr2424Arg	missense	18	71	C65	D	D	D		20	5.419	1	n	1
c.7427G>T	p.Cys2476Phe	missense	18	205	C65	D	D	D		18	5.066	1	n	1
c.7622C>T	p.Pro2541Leu	missense	19	98	C65	D	T	D		16	5.504	0.992	n	1
c.7928G>C	p.Arg2643Pro	missense	21	103	C65	D	D	D		20	5.36	1	n	1
c.8000C>A	p.Ala2667Glu	missense	21	107	C65	D	D	D		20	2.621	0.944	n	1
c.8207C>G	p.Pro2736Arg	missense	23	103	C65	D	D	P		14	0.897	0.28	n	1
c.8255C>G	p.Ala2752Gly	missense	23	60	C55	D	D	D		19	5.361	1	n	1
c.8279T>G	p.Met2760Arg	missense	23	91	C65	D	D	D		20	4.482	1	n	1
c.8369C>T	p.Pro2790Leu	missense	23	98	C65	D	T	D		16	3.676	0.997	n	2
c.8470C>A	p.Gln2824Lys	missense	23	53	C0	D	D	D	y	19	4.759	1	n	1
c.9095C>G	p.Pro3032Arg	missense	25	103	C65	D	T	D		14	5.15	0.99	n	1
c.9137G>C	p.Arg3046Pro	missense	25	103	C15	D	D	D	y	15	1.759	1	n	1
c.9157G>A	p.Ala3053Thr	missense	25	58	C55	D	D	D		17	5.15	0.99	n	1
c.9403A>G	p.Thr3135Ala	missense	27	58	C55	D	D	D		17	4.317	1	n	1
c.9410A>C	p.His3137Pro	missense	27	77	C65	D	D	D		20	4.317	0.998	n	1
c.9416G>A	p.Gly3139Asp	missense	27	94	C65	D	D	D		20	5.208	1	n	1
c.9739C>T	p.Arg3247Cys	missense	29	180	C65	D	D	D		20	5.307	1	n	1
c.10651C>T	p.Pro3551Ser	missense	36	74	C65	D	D	D		20	5.173	1	n	1
c.11003A>C	p.His3668Pro	missense	37	77	C65	D	D	D		20	1.941	0.971	n	1
c.11270-3C>A	p.?	affecting splicing	IVS39										n	1
c.11354G>C	p.Trp3785Ser	missense	40	177	C0	B	D	D	y	15	2.938	1	n	3
c.11390A>G	p.Tyr3797Cys	missense	40	194	C0	D	D	D	y	14	2.471	1	n	1
c.11426G>T	p.Gly3809Val	missense	41	109	C65	D	D	D		20	4.507	0.998	n	1
c.11660C>G	p.Pro3887Arg	missense	42	103	C0	D	D	D		14	2.889	0.941	n	1
c.11854C>T	p.Arg3952Cys	missense	43	180	C45	D	T	D	y	14	1.965	0.981	n	1
c.12051G>C	p.Lys4017Asn	missense	44	94	C35	D	T	D	y	18	0.319	0.99	n	1
c.12442G>A	p.Glu4148Lys	missense	45	56	C55	D	D	D		17	4.621	1	n	1
c.12454A>G	p.Lys4152Glu	missense	46	56	C55	D	D	D		17	1.802	1	n	1
PKD2
c.779C>A	p.Thr260Asn	missense	3	65	C55	B	D	D		15	2.92	1	n	1
c.1171T>G	p.Tyr391Asp	missense	5	160	C65	D	D	D		20	4.824	1	n	1
c.1244T>C	p.Leu415Pro	missense	5	98	C65	D	D	D		20	4.824	1	n	1
c.1328T>A	p.Val443Asp	missense	6	152	C25	P	D	D		14	3.498	1	n	1
c.1984A>C	p.Thr662Pro	missense	9	38	C35	D	D	D		15	5.017	1	n	1
p.2269G>C	p.Ala757Pro	missense	11	27	C25	D	D	D		14	6.315	1	n	1
c.2837C>T	p.Pro946Leu	missense	15	98	C65	D	T	D		14	5.567	1	n	1
Legend: GD: Grantham Difference; B: benign;
AGVGD-Align GVGD new classifiers: range C0-C65
PP2-PolyPhen2: D: Probably Damaging; B: Benign; P: Possibly Damaging
SIFT: Sorting Intolerant From Tolerant: D: Damaging; T: Tolerated
MT: Mutation Taster, D: probably deleterious; P: probably harmless
y: yes; n: no
