# Supplementary material for: Deciphering Variability of PKD1 and PKD2 in an Italian Cohort of 643 Patients with Autosomal Dominant Polycystic Kidney Disease (ADPKD)
Source: Sci Rep. 2016 Aug 8;6:30850. doi: 10.1038/srep30850 (PMC4976333; doi:10.1038/srep30850)
Supplement: Supplementary Table S6 [file srep30850-s7.xls]

## Sheet: Sheet1
Suppl. Table S6. PKD1-PKD2 Missense variants of uncertain significance.
PKD1
DNA change (cDNA)	protein change	variation type	exon/IVS	GD	AGVGD	PP2	SIFT	MT	SEGR	total score	PhyloP	PhastCons	PKDB presence/classification	n. of alleles
c.142C>T	p.Arg48Cys	missense	1	180	C0	D	D	P		10	0.394	0.973	n	1
c.151T>C	p.Cys51Arg	missense	1	180	C0	B	D	D		10	1.043	1	n	1
c.194T>A	p.Ile65Asn	missense	1	194	C0	B	D	P	n	6	0.208	0.631	n	2
c.268C>T	p.Leu90Phe	missense	2	22	C0	B	D	P		4	0.977	0.756	n	2
c.503G>C	p.Gly168Ala	missense	4	60	C0	B	T	P		2	0.795	0.001	y/LN	1
c.580G>A	p.Ala194Thr	missense	5	58	C0	B	T	P		0	-0.121	0	y/LN	3
c.751C>A	p.Pro251Thr	missense	5	38	C0	B	T	P		0	-0.51	0	n	1
c.802G>A	p.Val268Ile	missense	5	29	C0	B	T	P		0	0.208	0.177	n	1
c.829C>G	p.Leu277Val	missense	5	32	C0	P	T	P		2	1.557	0.842	n	1
c.896C>G	p.Pro299Arg	missense	5	103	C15	D	T	P	y	12	4.309	0.247	n	1
c.994C>T	p.His332Tyr	missense	5	83	C0	B	T	P		2	0.323	0.273	n	1
c.1202C>A	p.Ala401Glu	missense	6	107	C0	P	D	P	y	13	0.842	1	n	1
c.1376G>C	p.Arg459Pro	missense	6	103	C25	P	T	P	y	11	0.097	0.884	n	1
c.1404C>G	p.Ile468Met	missense	15	10	C0	D	D	D		12	-1.148	0.87	n	1
c.1649G>A	p.Ser550Asn	missense	8	46	C0	B	D	P		4	-0.163	0.001	n	1
c.1745G>A	p.Arg582His	missense	9	29	C0	B	T	P		0	0.038	0	n	1
c.1760C>G	p.Ala587Gly	missense	9	60	C0	B	D	P		6	1.812	0.999	n	1
c.2176C>T	p.Leu726Phe	missense	11	22	C0	B	T	P		0	-0.038	0.027	y/LN	1
c.2347G>A	p.Gly783Ser	missense	11	56	C0	B	T	P	y	5	2.267	0.972	n	1
c.2600G>C	p.Ser867Thr	missense	11	58	C0	B	T	P		0	1.523	0.327	n	1
c.2636C>G	p.Ala879Gly	missense	11	60	C0	P	T	P		4	0.035	0.006	n	1
c.2695C>G	p.Leu899Val	missense	11	32	C25	D	D	P		10	1.608	0.369	n	5
c.2732T>A	p.Val911Glu	missense	11	121	C35	D	D	P		13	4.009	0.225	n	1
c.2866G>A	p.Val956Met	missense	12	21	C0	B	T	P		0	0.089	0.111	n	1
c.3068A>T	p.Gln1023Leu	missense	13	113	C0	B	T	P		2	-1.135	0	n	1
c.3220T>A	p.Ser1074Thr	missense	14	58	C0	D	T	D		8	1.452	0.997	n	1
c.3380C>T	p.Pro1127Leu	missense	15	98	C0	P	T	D		8	3.772	0.997	y/LN	1
c.3424C>T	p.Arg1142Trp	missense	15	101	C25	B	T	P		4	0.837	0.154	y/LN	1
c.3587C>T	p.Thr1196Met	missense	15	81	C15	D	D	P		11	0.764	0.239	n	1
c.3602C>T	p.Ala1201Val	missense	15	64	C0	B	T	P		2	-3.207	0	n	1
c.3679G>T	p.Ala1227Ser	missense	15	99	C0	B	T	P		2	0.767	0	y/LN	1
c.3772G>A	p.Ala1258Thr	missense	15	58	C0	P	T	P	y	7	0.474	0.95	n	1
c.3994G>A	p.Asp1332Asn	missense	15	23	C15	D	T	D		9	4.458	0.997	y/LN	2
c.4136A>T	p.Glu1379Val	missense	15	121	C0	P	T	D		8	1.473	0.833	n	1
c.4285C>T	p.Pro1429Ser	missense	15	74	C0	B	T	P		2	0.639	0.997	n	1
c.4360G>A	p.Ala1454Thr	missense	15	58	C0	B	T	P		0	1.747	0.539	n	1
c.4654G>A	p.Val1552Ile	missense	15	29	C0	P	T	P		2	0.081	0.003	n	1
c.4670G>A	p.Arg1557His	missense	15	29	C0	D	T	P	y	9	2.593	1	n	1
c.4856C>T	p.Ser1619Phe	missense	15	155	C0	P	T	P		4	0.996	0	y/LN	2
c.5020C>T	p.Pro1674Ser	missense	15	74	C0	B	T	P		2	0.51	0.007	n	1
c.5080C>T	p.His1694Tyr	missense	15	83	C0	B	T	P		2	1.272	0.726	n	1
c.5134A>G	p.Met1712Val	missense	15	21	C0	B	T	P		0	-0.217	0.001	n	1
c.5139C>G	p.Asp1713Glu	missense	15		C0	B	T	P		0	0.795	0.716	n	1
c.5435C>T	p.Pro1812Leu	missense	15	98	C0	B	T	P		2	-1.35	0	n	1
c.5783C>G	p.Pro1928Arg	missense	15	103	C15	P	T	P		5	1.005	0.001	y/LN	2
c.5882C>T	p.Ala1961Val	missense	15	64	C0	B	T	P	y	7	0.825	0.072	n	1
c.5896G>A	p.Val1966Met	missense	15	21	C0	P	T	P		2	-0.968	0	n	1
c.6179C>G	p.Ala2060Gly	missense	15	60	C0	B	T	P		2	-0.238	0.003	n	1
c.6209C>G	p.Pro2070Arg	missense	15	103	C0	B	T	P		2	0.354	0.195	n	1
c.6325A>G	p.Arg2109Gly	missense	15	125	C0	B	T	P		2	0.065	0	n	1
c.6430C>G	p.Leu2144Val	missense	15	32	C25	D	T	D		10	1.915	1	n	1
c.6500A>C	p.Asn2167Thr	missense	15	65	C0	B	T	D		6	1.035	1	n	1
c.6599G>A	p.Arg2200His	missense	15	29	C0	B	T	P		0	-0.903	0	n	1
c.6700G>A	p.Val2234Met	missense	15	21	C0	P	D	D		10	1.957	0.991	n	1
c.6729G>C	p.Gln2243His	missense	15	24	C0	P	T	P		2	0.211	0.941	n	1
c.6749C>T	p.Thr2250Met	missense	15	81	C15	D	T	D		11	2.618	0.988	y/LN	5
c.6799G>C	p.Val2267Leu	missense	15	32	C25	D	T	D		10	3.358	0.99	n	2
c.7261A>C	p.Thr2421Pro	missense	18	38	C0	D	D	D		12	2.728	0.985	n	1
c.7463C>T	p.Thr2488Ile	missense	18	89	C0	P	T	P		4	1.099	1	y/LN	1
c.7501G>A	p.Ala2501Thr	missense	19	58	C0	P	T	P	n	2	0.745	0.107	n	1
c.7636C>T	p.His2546Tyr	missense	19	83	C0	P	T	P		4	1.303	0.005	y/LN	1
c.7663G>A	p.Val2555Met	missense	19	21	C15	D	D	D		13	5.504	1	n	2
c.7822G>A	p.Val2608Ile	missense	20	29	C25	D	T	D		10	5.252	1	n	1
c.8110G>A	p.Ala2704Thr	missense	22	88	C0	B	T	P		2	0.541	0.031	n	1
c.8111C>T	p.Ala2704Val	missense	22	64	C0	B	T	P		2	0.897	0.094	y/LN	2
c.8294G>A	p.Arg2765His	missense	23	29	C0	B	T	P		0	1.638	0.982	n	1
c.8335G>A	p.Glu2779Lys	missense	23	56	C0	D	T	P		4	2.691	0.952	y/LN	1
c.8575G>A	p.Ala2859Thr	missense	23	58	C0	B	T	P	n	0	-0.394	0.003	n	1
c.8593C>T	p.Arg2865Trp	missense	23	101	C0	D	D	P		10	1.858	0.039	y/LN	1
c.8653C>T	p.Arg2885Trp	missense	23	101	C0	D	D	P		10	-0.69	0	n	1
c.8761C>T	p.His2921Tyr	missense	23	83	C0	B	T	D		6	2.397	1	n	1
c.9035C>T	p.Thr3012Met	missense	25	81	C15	D	T	D		11	3.56	1	y/I	2
c.9109T>C	p.Ser3037Pro	missense	25	74	C0	D	D	P		10	1.687	1	n	1
c.9188G>A	p.Arg3063His	missense	25	29	C0	B	T	P		0	-0.102	0.02	n	1
c.9499A>T	p.Ile3167Phe	missense	27	21	C0	D	D	D		12	0.501	1	y/LN	2
c.9506G>A	p.Arg3169Gln	missense	27	43	C0	B	T	P		0	0.955	1	y/LN	1
c.9804C>A	p.Asp3268Glu	missense	29	45	C0	P	T	D		8	1.871	1	n	1
c.9886G>A	p.Ala3296Thr	missense	29	58	C0	P	T	D	y	11	2.623	1	n	1
c.10303C>T	p.Arg3435Trp	missense	33	101	C0	P	T	P		4	3.761	1	n	1
c.10351G>A	p.Asp3451Asn	missense	33	23	C0	P	T	D		6	3.765	0.957	n	1
c.10397C>T	p.Ser3466Leu	missense	33	145	C25	B	T	P	n	4	2.322	0.901	n	1
c.10654G>T	p.Ala3552Ser	missense	35	99	C0	B	T	P	n	2	-0.328	0.004	n	1
c.11015G>A	p.Arg3672Gln	missense	37	43	C0	P	D	P		6	0.638	0.994	n	1
c.11099G>T	p.Arg3700Leu	missense	38	102	C0	B	T	D		6	0.827	0.998	n	1
c.11192T>G	p.Leu3731Arg	missense	39	102	C45	D	T	P		10	1.929	1	n	1
c.11249G>A	p.Arg3750Gln	missense	39	43	C35	D	T	D		11	2.557	1	n	1
c.11354G>C	p.Trp3785Ser	missense	40	177	C0	B	D	D	n	10	2.938	1	n	3
c.11354G>T	p.Trp3785Leu	missense	40	61	C0	B	T	D		6	2.938	1	n	3
c.11672G>A	p.Arg3891His	missense	42	29	C0	B	T	P		0	-0.43	0.977	n	1
c.11689C>T	p.Leu3897Phe	missense	42	22	C0	D	T	P		4	1.209	0.993	y/LN	1
c.11744C>A	p.Ala3915Asp	missense	43	126	C0	B	D	P		6	0.825	0.002	n	1
c.11860G>C	p.Ala3954Pro	missense	43	27	C0	D	T	P		4	2.097	1	y/I	1
c.11870G>A	p.Gly3957Asp	missense	43	94	C15	P	T	P		5	1.883	0.045	y/LN	2
c.11978C>T	p.Ser3993Leu	missense	43	145	C0	B	T	D		6	1.021	0.84	n	1
c.12051G>C	p.Lys4017Asn	missense	44	94	C35	D	T	D		13	0.319	0.99	n	1
c.12121G>A	p.Ala4041Thr	missense	44	58	C0	P	T	P		2	0.302	0.341	n	1
c.12742G>C	p.Gly4248Arg	missense	46	125	C0	P	D	P		8	2.426	0.534	n	1
PKD2
c.70C>T	p.Pro24Ser	missense	1	74	C0	B	T	P		2	0.015	0.488	n	1
c.103G>A	p.Ala35Asn	missense	1	58	C0	B	T	P		0	0.469	0.101	y/LN	1
c.1399A>G	p.Thr467Ala	missense	6	58	C0	B	D	D		8	2.393	1	n	1
c.2189G>A	p.Arg730Gln	missense	11	43	C0	B	T	D		5	1.293	1	n	1
c.2318A>G	p.His773Arg	missense	12	29	C0	B	T	D		4	1.236	0.92	n	1
c.2411G>A	p.Ser804Asn	missense	13	46	C45	D	T	D		12	5.755	1	y/I	2
Legend: GD: Grantham Difference; B: benign;
AGVGD-Align GVGD new classifiers: range C0-C65
PP2-PolyPhen2: D: Probably Damaging; B: Benign; P: Possibly Damaging
SIFT: Sorting Intolerant From Tolerant: D: Damaging; T: Tolerated
MT: Mutation Taster, D: probably deleterious; P: probably harmless
y: yes; n: no; LN: likely neutral; I: indeterminate
