# Supplementary material for: Deciphering Variability of PKD1 and PKD2 in an Italian Cohort of 643 Patients with Autosomal Dominant Polycystic Kidney Disease (ADPKD)
Source: Sci Rep. 2016 Aug 8;6:30850. doi: 10.1038/srep30850 (PMC4976333; doi:10.1038/srep30850)
Supplement: Supplementary Table S7 [file srep30850-s8.xlsx]

## Sheet: Sheet1
Suppl. Table S7. PKD1-PKD2 likely non-pathogenic variants
PKD1
DNA change (cDNA)	protein change	variation type	exon/IVS	PKDB presence/classification	n. of alleles
c.9C>T	p.Pro3=	silent	1	n	1
c.174G>T	p.Thr58=	silent	1	n	1
c.215+27G>A	p.?	intronic	IVS1	n	1
c.216-49C>T	p.?	intronic	IVS1	n	1
c.359+34G>A	p.?	intronic	IVS3	n	1
c.462G>A	p.Thr154=	silent	4	n	1
c.1015C>T	p.Leu339=	silent	5	n	1
c.1173C>T	p.Ile397Ile=	silent	5	n	1
c.1202-8G>A	p.?	intronic	IVS5	n	1
c.1386-16C>A	p.?	intronic	IVS6	y/I	1
c.1594C>T	p.Leu532=	silent	7	n	1
c.1607-79G>A	p.?	intronic	IVS7	n	1
c.1623C>T	p.Ala541=	silent	8	n	1
c.1635C>T	p.Leu545=	silent	8	n	1
c.1974C>T	p.Ala658=	silent	10	n	1
c.2097+56C>T	p.?	intronic	IVS10	n	8
c.2098-55G>A	p.?	intronic	IVS10	n	1
c.2098-10C>T	p.?	intronic	IVS10	y/I	1
c.2199C>T	p.Pro733=	silent	11	n	1
c.2235C>G	p.Ala745=	silent	11	y/LN	1
c.2337C>T	p.Thr779=	silent	11	n	1
c.2382G>T	p.Gly794=	silent	11	n	1
c.2499C>T	p.Asp833=	silent	11	n	1
c.2508C>T	p.Leu836=	silent	11	y/LN	1
c.2781G>A	p.Thr927=	silent	11	n	1
c.2838G>A	p.Leu946=	silent	11	n	1
c.2853+13G>A	p.?	intronic	IVS11	n	1
c.2854-23G>T	p.?	intronic	IVS11	n	1
c.2985+14_49del	p.?	intronic	IVS12	n	1
c.2985+75C>T	p.?	intronic	IVS12	n	1
c.2985+78C>A	p.?	intronic	IVS12	n	1
c.3162-129G>A	p.?	intronic	IVS13	n	8
c.3162-32G>A	p.?	intronic	IVS13	n	1
c.3405C>T	p.Asp1135=	silent	15	n	1
c.3600G>A	p.Ala1200=	silent	15	y/LN	1
c.4056C>T	p.Ser1352=	silent	15	n	1
c.4248T>C	p.Phe1416=	silent	15	n	2
c.4452G>A	p.Pro1484=	silent	15	y/LN	1
c.4818C>T	p.Thr1606=	silent	15	n	1
c.4857C>T	p.Ser1619=	silent	15	n	1
c.5004C>T	p.Ala1668=	silent	15	n	1
c.5157C>T	p.Ala1725=	silent	15	n	1
c.5196C>G	p.Val1732=	silent	15	n	1
c.5235C>T	p.Gly1745=	silent	15	n	1
c.5316C>T	p.Pro1772=	silent	15	n	1
c.5661C>T	p.Ile1887=	silent	15	n	1
c.5979A>G	p.Thr1993=	silent	15	n	1
c.6177C>T	p.Asp2059=	silent	15	n	1
c.6534C>T	p.Cys2178=	silent	15	n	1
c.6603A>G	p.Pro2201=	silent	15	n	1
c.6759C>T	p.Pro2253=	silent	15	n	1
c.6915+22C>T	p.?	intronic	IVS15	y/LN	1
c.6915+39C>T	p.?	intronic	IVS15	n	1
c.7065+48C>T	p.?	intronic	IVS16	n	1
c.7066-5G>A	p.?	intronic	IVS16	y/LN	1
c.7194C>T	p.Ser2398=	silent	17	n	1
c.7249C>T	p.Leu2417=	silent	18	n	1
c.7308C>T	p.Gly2436=	silent	18	n	1
c.7476C>T	p.His2492=	silent	18	n	5
c.7490-31C>T	p.?	intronic	IVS18	n	1
c.7490-10C>T	p.?	intronic	IVS18	y/LN	1
c.7575C>T	p.Phe2525=	silent	19	y/LN	1
c.7703+13G>A	p.?	intronic	IVS19	n	1
c.7842C>A	p.Ala2614=	silent	20	n	1
c.8016+13delC	p.?	intronic	IVS21	y/LN	1
c.8016+46G>A	p.?	intronic	IVS21	n	1
c.8016+61C>T	p.?	intronic	IVS21	n	1
c.8016+71G>A	p.?	intronic	IVSt21	y/LN	2
c.8017-106A>G	p.?	intronic	IVS21	n	1
c.8046G>A	p.Ser2682=	silent	22	y/LN	1
c.8100A>G	p.Ala2700=	silent	22	n	1
c.8161+23C>T	p.?	intronic	22	y/LN	1
c.8161+29G>A	p.?	intronic	IVS22	y/LN	6
c.8162-73G>A	p.?	intronic	IVS22	n	1
c.8162-27_26delCT	p.?	intronic	IVS22	n	1
c.8162-24C>T	p.?	intronic	IVS22	n	1
c.8162-13C>T	p.?	intronic	IVS22	n	1
c.8202A>G	p.Pro2734=	silent	23	n	1
c.8220A>G	p.Gly2740=	silent	23	n	1
c.8325G>A	p.Thr2775=	silent	23	n	1
c.8364G>A	p.Ser2788=	silent	23	y/LN	2
c.8370G>A	p.Pro2790=	silent	23	n	1
c.8511C>T	p.Gly2837=	silent	23	n	1
c.8550G>A	p.Ser2850=	silent	23	y/LN	1
c.8763T>C	p.His2921=	silent	23	n	1
c.8792-49G>A	p.?	intronic	IVS23	n	1
c.8792-45G>A	p.?	intronic	IVS23	n	1
c.8948+6C>G	p.?	intronic	IVS24	n	1
c.8948+15C>T	p.?	intronic	IVS24	n	1
c.8949-89G>A	p.?	intronic	IVS24	n	1
c.8949-48C>T	p.?	intronic	IVS24	n	1
c.9213G>A	p.Ala3071=	silent	26	y/LN	1
c.9312C>T	p.Ser3104=	silent	26	n	1
c.9354C>T	p.Phe3118=	silent	26	n	1
c.9397+14C>T	p.?	intronic	IVS26	n	2
c.9397+64C>T	p.?	intronic	IVS26	n	1
c.9397+81C/A	p.?	intronic	IVS26	y/LN	1
c.9397+151C>G	p.?	intronic	IVS26	n	1
c.9397+169C>G	p.?	intronic	IVS26	n	1
c.9397+250G>A	p.?	intronic	IVS26	n	1
c.9398-31G>A	p.?	intronic	IVS26	n	1
c.9501C>T	p.Ile3167=	silent	27	n	1
c.9543G>A	p.Lys3181=	silent	27	n	1
c.9669G>A	p.Thr3223=	silent	28	y/LN	1
c.9713-17C>G	p.?	intronic	IVS28	y/LN	1
c.9713-4C>T	p.?	intronic	IVS28	n	1
c.9786C>T	p.Ile3262=	silent	29	n	1
c.9924-11C>T	p.?	intronic	IVS29	y/LN	2
c.10051-26C>T	p.?	intronic	IVS30	n	2
c.10167+12A>G	p.?	intronic	IVS31	n	1
c.10167+25_+43del19	p.?	intronic	IVS31	n	1
c.10168-36G>C	p.?	intronic	IVS31	n	5
c.10168-25G>A	p.?	intronic	IVS31	n	1
c.10220+110C>T	p.?	intronic	IVS32	n	2
c.10221-80delG	p.?	intronic	IVS32	n	1
c.10221-51C>G	p.?	intronic	IVS32	n	1
c.10221-13G>A	p.?	intronic	IVS32	n	1
c.10281G>A	p.Pro3427=	silent	33	n	1
c.10434C>T	p.Ala3478=	silent	34	y/LN	1
c.10499+45G>A	p.?	intronic	IVS34	n	1
c.10617A>G	p.Thr3539=	silent	35	n	1
c.10619-27C>G	p.?	intronic	IVS35	n	1
c.10821+4A>G	p.?	intronic	IVS36	n	1
c.10821+16G>C	p.?	intronic	IVS36	n	1
c.10822-23C>T	p.?	intronic	IVS36	n	1
c.11016+14C>T	p.?	intronic	IVS37	n	1
c.11016+28G>A	p.?	intronic	IVS37	n	1
c.11016+28G>T	p.?	intronic	IVS37	n	1
c.11016+36C>T	p.?	intronic	IVS37	y/LN	1
c.11016+53C>T	p.?	intronic	IVS37	n	1
c.11157-42T>C	p.?	intronic	IVS38	n	1
c.11184C>T	pAla3728=	sinonime	39	n	1
c.11388C>G	p.Ala3796=	sinonime	40	n	1
c.11411+11_12insC	p.?	intronic	IVS40	n	1
c.11537+78C>A	p.?	intronic	IVS41	n	1
c.11713-29T>G	p.?	intronic	IVS42	n	1
c.11713-9C>A	p.?	intronic	IVS42	y/I	1
c.12138+5G>A	p.?	intronic	IVS44	n	1
c.12138+47_12138+51delCAGCT	p.?	intronic	IVS44	n	2
c.12204G>A	p.Gly4068=	silent	45	n	1
c.12444+19C>T	p.?	intronic	IVS45	n	1
c.12642C>T	p.Arg4214=	silent	46	n	1
c.12789C>G	p.Ser4263=	silent	46	n	1
c.12816C>T	p.Ser4272=	silent	46	n	1
c.*8T>G	p.?	intronic	3UTR	n	1
c.*46G>A	p.?	intronic	3UTR	n	2
PKD2
c.9C>T	p.Asn3=	silent	1	n	1
c.844-56G>C	p.?	intronic	IVS3	n	1
c-1094+27C>T	p.?	intronic	IVS4	n	1
c.1320-35_30delTTGTTA	p.?	intronic	IVS5	n	1
c.1548+5G>A	p.?	intronic	IVS6	n	1
c.1717-46C>A	p.?	intronic	IVS7	n	1
c.1717-7C>T	p.?	intronic	IVS7	n	1
c.1830G>A	p.Ala610=	silent	8	y/LN	1
c.1899-43A>G	p.?	intronic	IVS8	n	1
c.2020-89_86del	p.?	intronic	IVS9	n	1
c.2076A>G	p.Ala692=	silent	10	n	1
c.2118_35T>C	p.?	intronic	IVS10	n	1
c.2240+10A>G	p.?	intronic	IVS11	n	1
c.2240+35C>T	p.?	intronic	IVS11	n	1
c.2240+47G>A	p.?	intronic	IVS11	n	1
c.2241-92T>A	p.?	intronic	IVS11	n	1
c.2559C>T	p.Ile853=	silent	14	n	1
Legend: y: yes; n: no; LN: likely neutral; I: indeterminate
