# Supplementary material for: Deciphering Variability of PKD1 and PKD2 in an Italian Cohort of 643 Patients with Autosomal Dominant Polycystic Kidney Disease (ADPKD)
Source: Sci Rep. 2016 Aug 8;6:30850. doi: 10.1038/srep30850 (PMC4976333; doi:10.1038/srep30850)
Supplement: Supplementary Table S8 [file srep30850-s9.xls]

## Sheet: Sheet1
Suppl. Table S8. Sensitivity and specificity of the genetic testing in the present study.
	Positive to Clinical Criteria - group A	Not at risk and Negative to Clinical Criteria - group B
Positive to Definitely Pathogenic variant	True Positive (TP) 130	False Positive (FP) 0
Negative to Definitely Pathogenic variant	False Negative (FN) 23	True Negative (TN) 18
A) The test was requested under a clinical picture highly suggestive for diagnosis of ADPKD – family history and renal cysts
B) The test was requested as diagnostic evaluation in the presence of renal cysts not clearly attributable to a clinical diagnosis of ADPKD
Sensitivity: 85% (TP/TP+FN)
Specificity: 100% (TN/TN+FP)
