# Supplementary material for: Deciphering Variability of PKD1 and PKD2 in an Italian Cohort of 643 Patients with Autosomal Dominant Polycystic Kidney Disease (ADPKD)
Source: Sci Rep. 2016 Aug 8;6:30850. doi: 10.1038/srep30850 (PMC4976333; doi:10.1038/srep30850)
Supplement: Supplementary Table S9 [file srep30850-s10.xls]

## Sheet: Foglio1
	Supplementary Table S9.
	PKD1- primers and PCR conditions
	PKD1 exons 1-34 (long range)
	LONG RANGE	PRIMER	bp	PRIMERS		DEN.	ANNEAL.	EXT.	CYC.	DNA polymerase	U Pol.	[MgCl2 ]mM	GC rich
				FORWARD	REVERSE
	LR 1	1F_LR 1R_LR	2272	5'-CCATCCACCTGCTGTGTGACCTGGTAAAT-3'	5'-CCACCTCATCGCCCCTTCCTAAGCAT-3'	95° 1'	69.8° 1'	69.8° 6'	35	FASTSTART	2	2	yes
	LR 2-7	2F _LR 7R_LR	4500	5'-ATTTTTTGAGATGGAGCTTCACTCTTGCAGG-3'	5'-CGCTCGGCAGGCCCCTAACC-3'	95° 1'	68° 1'	68° 6'	35	FASTSTART	2	2	yes
	LR 8-12	8FLR 12RLR	4170	5'-CCGCCCCCAGGAGCCTAGACG-3'	5'-CATCCTGTTCATCCGCTCCACGGTTAC-3'	95° 30''	65° 30''	72° 5'	28	PFU HOTSTART	2.5	1.1	no
	LR 13-15	13F_LR 15R_LR	4385	5'-TGGAGGGAGGGACGCCAATC-3'	5'-GTCAACGTGGGCCTCCAAGT-3'	95° 1'	69.6° 1'	69.6° 6'	35	FASTSTART	2	2	yes
	LR 15-21	15F LR 21R LR	3500	5'-AGCGCAACTACTTGGAGGCCC-3'	5'-GCAGGGTGAGCAGGTGGGGCCATCCTAC-3'	95° 1'	71° 1'	71° 6'	35	FASTSTART	2	2	yes
	LR 22	22F LR 22R LR	345	5'-GAGGCTGTGGGGGTCCAGTCAAGTGG-3'	5'-AGGGAGGCAGAGGAAAGGGCCGAAC-3'	95° 1'	72° 30'	72° 1'	35	FASTSTART	2	1.5	no
	LR 23-28	23F _LR 28R_LR	4219	5'-CCCCGTCCTCCCCGTCCTTTTGTC-3'	5'-AAGCGCAAAAGGGCTGCGTCG-3'	95° 1'	70.5° 1'	70.5°6'	35	FASTSTART	2	2	yes
	LR 29-34	29F _LR 34R_LR	5811	5'-GGCCCTCCCTGCCTTCTAGGCG-3'	5'-GTTGCAGCCAAGCCCATGTTA-3'	95° 1'	68° 1'	68° 6'	35	FASTSTART	2	2	yes
	PKD1 exons 1- 34 (nested)
	NESTED	PRIMER	bp			DEN.	ANNEAL.	EXT.	CYC.	DNA polymerase	U Pol.	[MgCl2 ] mM	GC rich
				FORWARD	REVERSE
	from LR 1
		1F 1R	403	5'-CGGGCCCCGCCTGAGCT-3'	5'-GCGTCCTGGCCCGCGT-3'	95° 1'	56° 30"	72° 1'	35	FAST START	2	2	yes
	from LR 2-7
	2+3	2F 3R	420	5'-TTGGGGATGCTGGCAATGTG-3'	5'-AGCCACCCTGACAAGCAC-3'	95° 1'	54° 30"	72° 1'	35	FAST START	2	1	no
	4	4F 4R	278	5'-GTGCTGTCAGGGTGGCT-3'	5'-AGCCCTGCCCAGTGTCT-3'	95° 1'	56° 30"	72° 1'	35	FAST START	2	0.8	no
	5.1	5.1F 5.1R	501	5'-AGCCAGGAGGAGCAGAAC-3'	5'-CCAGGCAGCACATAGCGAT-3'	95° 1'	60° 30"	72° 1'	35	FAST START	2	0.8	no
	5.2	5.2F 5.2R	290	5'-CGAGGTGGATGCCGCTG-3'	5'-AGGGGAGTGGGCAGCAG-3'	95° 1'	60° 30"	72° 1'	35	FAST START	2	0.8	no
	6	6F 6R	274	5'-TGACCGTTGACACCCTCG-3'	5'-CCAGTGCTTCAGAGATCT-3'	95° 1'	56° 30"	72° 1'	35	FAST START	2	1	no
	7	7F 7R	307	5'-AGTGCCCTGAGCCCCCT-3'	5'-CCCTAACCACAGCCAGCG-3'	95° 1'	60° 30"	72° 1'	35	FAST START	2	0.8	no
	from LR 8-12
	8	8F 8R	320	5'-GGCTGGTGGGGGGGTTT-3'	5'-ACAGTGGGCAGGGCAGGCA-3'	95° 1'	57° 30"	72° 1'	35	FAST START	2	0.8	no
	9	9F 9R	243	5'-CCAGGCCTGTGGGGGTCT-3'	5'-CAGGACCAGCAGACGTGAA-3'	95° 1'	57° 30"	72° 1'	35	FAST START	2	0.8	no
	10	10F 10R	492	5'-CTCACAGCAAGGCCAGGATT-3'	5'-GGCTGGGTGTGTCTGGTGCA-3'	95° 1'	60° 30"	72° 1'	35	FAST START	2	1.5	yes
	11.1	11.1F 11.2R	1065	5'-ACCCTCATCCGTCGTGCG-3'	5'-AAGCCCACCAGGTAGCCC-3'	95° 1'	62° 30"	72° 1'	35	FAST START	2	0.8	yes
	12	12F 12R	407	5'-CGTGGGACTCTCCAGCCC-3'	5'-GAGAGGCCTGGCCCTGA-3'	95° 1'	60° 30"	72° 1'	35	FAST START	2	1	yes
	from LR 13-15
	13	13F 13R	305	5'-GAGGGAGGGACGCCAATC-3'	5'-GAGGCTGGGGCTGGGAC-3'	95° 1'	60° 30"	72° 1'	35	FAST START	2	0.8	no
	14	14F 14R	337	5'-GCCGGGAGAGGCCTCA-3'	5'-CGTGCTCAGAGCCTGAAAG-3'	95° 1'	57° 30"	72° 1'	35	FAST START	2	1	no
	15A1	15FA1 15RA1	485	5'-GGTGGGGAGCAGGTGG-3'	5'-ACGTGATGTTGTCGCCCG-3'	95° 1'	56° 30"	72° 1'	35	FAST START	2	0.8	no
	15A2	15FA2 15RA2	679	5'-CCCCGTGGTGGTCAGC-3'	5'-CAGCAGAGATGTTGTTGGA-3'	95° 1'	56° 30"	72° 1'	35	FAST START	2	0.8	no
	15A3	15FA3 15RA3	597	5'AGGCTCCTATCTTGTGACA-3'	5'CCACCTGCACCCCTC-3'	95° 1'	56° 30"	72° 1'	35	FAST START	2	0.8	no
	15A4	15FA4 15RA4	462	5'-CCCAGGACAGCATCTTC-3'	5'-GGGTGTGGGGAAGCTATG-3'	95° 1'	56° 30"	72° 1'	35	FAST START	2	0.8	no
	15A5	15FA5 15RA5	721	5'-AGCCATTTACCACCCATAG-3'	5'-GTAGGCGACCCGAGAG-3'	95° 1'	56° 30"	72° 1'	35	FAST START	2	0.8	no
	15A6	15FA6 15RA6	563	5'-GGCACTGAGAGGAACTTC-3'	5'-GTCAACGTGGGCCTCCA-3'	95° 1'	56° 30"	72° 1'	35	FAST START	2	0.8	no
	15B1	15FB1 15RB1	676	5'-CGCCTGGGGGTGTTCTT-3'	5'-TGGCTCCACGCAGATGC-3'	95° 1'	56° 30"	72° 1'	35	FAST START	2	0.8	no
	15B2	15FB2 15RB2	688	5'-CTGGAGGTGCTGCGCGT-3'	5'-AAGTCACCTGTGCTGTTGT-3'	95° 1'	56° 30"	72° 1'	35	FAST START	2	0.8	no
	15B3	15FB3 15RB3	464	5'-GGGGCTCGTCGTCAATG-3'	5'-GCTGCCCAGCATGTTGG-3'	95° 1'	56° 30"	72° 1'	35	FAST START	2	0.8	no
	from LR 15-21
	15A7	15FA7 15RA7	488	5'-TGGAGGCCCACGTTGAC-3'	5'-GGTGGCAAGCTGGGTGT-3'	95° 1'	56° 30"	72° 1'	35	FAST START	2	0.8	no
	16	16F16R	278	5'-CTTTAAAACTGGATGGGGC-3'	5'-GGCCTCCACCAGCACT-3'	95° 1'	56° 30"	72° 1'	35	FAST START	2	1	no
	17	17F 17R	224	5'-GTCCCCCAGTCCTTCCAG-3'	5'-CAGCCCGCCCACACCCCG-3'	95° 1'	60° 30"	72° 1'	35	FAST START	2	0.8	no
	18	18F 18RBIS	336	5'-CCCTCACCACCCCTTCT-3'	5'-GGATCCCGCTGCTCCC-3'	95° 1'	60° 30"	72° 1'	35	FAST START	2	1	no
	19	19F 19R	281	5'-CGGGATCCCCCGACTC-3'	5'-GAGCAGGTGGCAGTCTCG-3'	95° 1'	56° 30"	72° 1'	35	FAST START	2	0.8	no
	20	20F 20R	228	5'-ACCCCCTCTGCTCGTAGGT-3'	5'-GTCCCAAGCACGCATGCA-3'	95° 1'	60° 30"	72° 1'	35	FAST START	2	0.8	no
	21	21F 21R	316	5'-GCCTCCTGCGCTGCTGA-3'	5'-CATGGCAGGAAGGAGCCCAGGCTGGAGGC-3'	95° 1'	56° 30"	72° 1'	35	FAST START	2	1.5	no
	from LR 23-28
	23.1	23.1F 23.1R	371	5'-CTTCTGCCTGCACCTCG-3'	5'-CAAAGGGAAAGGGATTGGA-3'	95° 1'	54° 30"	72° 1'	35	FAST START	2	1.5	no
	23.2	23.2F 23.2R	624	5'-CGGAGCCTGCTGTGCTAT-3'	5'-CACGGGCCTGAAAGGCCATA-3'	95° 1'	55° 30"	72° 1'	35	FAST START	2	1.5	no
	24	24F 24R	374	5'-CCTTTCAGGCCCGTGGCA-3'	5'-CCCATACCCGGTCCAGT-3'	95° 1'	60° 30"	72° 1'	35	FAST START	2	0.8	no
	25	25F 25R	385	5'-ACTGGACCGGGTATGGG-3'	5'-CCCAGGCCCTCCTCGAC-3'	95° 1'	60° 30"	72° 1'	35	FAST START	2	0.8	no
	26	26F 26R	532	5'-GGGTGGGCTCGGCTCTAT-3'	5'-ACGCTACTGTGCAGAACG-3'	95° 1'	60° 30"	72° 1'	35	FAST START	2	0.8	no
	27	27F 27R	335	5'-GCCAAAGCTGAGATGACTTG-3'	5'-GGAGGGAGGTCAGGCTCGC-3'	95° 1'	60° 30"	72° 1'	35	FAST START	2	0.8	no
	28	28F 28R	317	5'-CCTCTGCCCCCGCATTG-3'	5'-AAGCGCAAAAGGGCTGCGT-3'	95° 1'	56° 30"	72° 1'	35	FAST START	2	1.5	no
	from LR 29-34
	29	29F 29R	317	5'-TCCCTGCCTTCTAGGCG-3'	5'-GTGCTGTGTGGAGGAGAG-3'	95° 1'	56° 30"	72° 1'	35	FAST START	2	1.5	no
	30	30F 30R	293	5'-CTTCCTGCCCAGCCCTTC-3'	5'-CCGAGCAGCCTTTGGTG-3'	95° 1'	60° 30"	72° 1'	35	FAST START	2	0.8	no
	31+32	31F 32R	483	5'-GTCCCATATATCCAGCATTCT-3'	5'-ACACCCAGCAAGGACACGCA-3'	95° 1'	60° 30"	72° 1'	35	FAST START	2	0.8	no
	33	33F 33R	542	5'-GGTGTGCGGGCTGCGTGT-3'	5'-CTCGGCAAGGACCTGCTGGAT-3'	95° 1'	60° 30"	72° 1'	35	FAST START	2	1.5	no
	34	34F 34R	221	5'-GAGAGGAGGGGGCTCTGAA-3'	5'-AGGCGGGAACCACGGCTG-3'	95° 1'	56° 30"	72° 1'	35	FAST START	2	0.8	no
	PKD1 exons 35-46
	EXON	PRIMER	bp			DEN.	ANNEAL.	EXT.	CYC.	DNA polymerase	U Pol.	[MgCl2 ]mM	GC rich
				FORWARD	REVERSE
	35+37	35F 37R	818	5'-GGGCTTGGCTGCAACTGC-3'	5'-AAAGGGGGACAGGAGTGTC-3'	95° 1'	62° 30"	72° 1'	35	FASTSTART	2	1.5	no
	38	38F 38R	267	5'-AGCCCTGCTGTCACTGTG-3'	5'-CTAGGGTCTGGCTGGACT-3'	95° 1'	58° 30"	72° 1'	35	FAST START	2	1.2	no
	39	39F 39R	259	5'-GTCTCTGGTGGCCGCTCA-3'	5'-CCAGAGCTCCGCTAAAGG-3'	95° 1'	57° 30"	72° 1'	35	TaqGOLD	2	1.2	no
	40+41	40F 41R	557	5'-CCTGTTGGGTTTTGATGAG-3'	5'-GAAGCCGCCTAGGCCAGC-3'	95° 1'	56° 30"	72° 1'	35	FASTSTART	2	1	no
	42	42F 42R	242	5'-CACCCGCTCCTACTGACC-3'	5'-GACGCTGCCGGTGGGA-3'	95° 1'	59° 30"	72° 1'	35	FASTSTART	2	1	yes
	43+45	43FNEW 45R	1096	5'-GCAGCGTCCCTCCCGCCC-3'	5'-CACAGGGGCTCAGTCAGT-3'	95° 1'	62° 30"	72° 1'	35	FASTSTART	2	1.5	yes
	44+45	44F 45R	705	5'-TCGCTGCTCTTCCTGCTT-3'	5'-CACAGGGGCTCAGTCAGT-3'	95° 1'	58° 30"	72° 1'	35	FAST START	2	1	no
	46	46F 46R	669	5'-TCAAGGAGGTGGGTACGG-3'	5'-TACGTGCAGCCATTCTGC-3'	95° 1'	59° 30"	72° 1'	35	FAST START	2	1.5	no
	PKD2 - primers and PCR conditions
	EXON	PRIMER	bp
				FORWARD	REVERSE	DEN.	ANN.	EXT.	CYC.	Taq	U Pol.	MgCl2 mM	GC rich
	1	1FNEW/1R	805	5'-GAACATGGCTCCTGAGGCG-3'	5'-CGTTCTGGTTCGTGCATCT-3'	96° 1'	58° 30''	72° 1'	35	FAST+GC	2	0.8	no
	2	2F/2R	268	5'-TTTTCCCTTTTGCCATTCAT-3'	5'-CACACTTCCTTTTAATTATGA-3'	96° 1'	56° 30''	72° 1'	35	FAST	2	1.8	no
	3	3F/3R	311	5'-CCAAAATGTTTATCCACAGG-3'	5'-ATGCATTGAAATGATGAAGC-3'	96° 1'	56° 30''	72° 1'	35	FAST	2	1.5	no
	4	4F/4RNEW	416	5'-AGTTGCCAAATGCTTGGTT-3'	5'-CACTGAAGAGTCACTGAAC-3'	96° 1'	54° 30''	72° 1'	35	FAST	2	1.5	no
	5	5F/5R	349	5'-CCTCAAGTGTTCCACTG-3'	5'-GCTAACCCCAGAATAGGA-3'	96° 1'	56° 30''	72° 1'	35	FAST	2	1.5	no
	6	6F/6R	396	5'-CATGAACAGAACAGATGGA-3'	5'-CACAATGCTGAGGAGATCA-3'	96° 1'	54° 30''	72° 1'	35	FAST	2	1.5	no
	7	7FNEW/7R	326	5'-GAGCCCTTATAATTAATACATTG-3'	5'-CCATGATTTTGTGGAACTC-3'	96° 1'	52° 30''	72° 1'	35	FAST	2	1.5	no
	8	8F/8R	391	5'-ATCCATGTTGTAACCTGTCAGA -3'	5'-TGGTCATATAGCAACCTCA-3'	96° 1'	56° 30''	72° 1'	35	FAST	2	1.5	no
	9	9F/9R	357	5'-GGCAGCTACCTATACTGCT-3'	5'-TTTTTCTACTTCCTGGGTC-3'	96° 1'	57° 30''	72° 1'	35	FAST	2	2	no
	10	10F/10R	285	5'- CATAAAGCACTCAGATTAGGA-3'	5'-CTGGGTGAAACAATGCTC-3'	96° 1'	57° 30''	72° 1'	35	FAST	2	1.5	no
	11//12	11F/12R	729	5'-GAATGGCCAATGTACACC-3'	5'-GTGGTGGGGAATGGGCAA-3'	96° 1'	56° 30''	72° 1'	35	FAST	2	1.5	no
	13	13F/13R	364	5'-AGTCCCAGCCTGGTGTT-3'	5'-GGAACTGCCTGGTCTCAT-3'	96° 1'	56° 30''	72° 1'	35	FAST	2	1.5	no
	14	14F/14R	294	5'-AGTGGGGCTGAAAAGACA-3'	5'-ATACTTCAAATACAACTGTCA-3'	96° 1'	56° 30''	72° 1'	30	FAST	2	1.5	no
	15	15F/15R	364	5'-TGGTCCCTGGACTTCCT-3'	5'-AGCAATTCAGGACAGCCA -3'	96° 1'	55° 30''	72° 1'	35	FAST	2	1.5	no

## Sheet: Foglio2
primer scorta
30F
6F
20F
8RNESNEW
11.2RNESNEW
23FLR
7RLR
